# Supplementary material for: Should international borders re-open? The impact of travel restrictions on COVID-19 importation risk
Source: BMC Public Health. 2021 Aug 20;21:1573. doi: 10.1186/s12889-021-11616-9 (PMC8378112; doi:10.1186/s12889-021-11616-9)
Supplement: Supplementary file 2 — Additional file 2 Estimated COVID-19 incidence rates. The estimated incidence rates and their 95% confidence intervals are shown and compared to those reported by the ECDC (.csv). [file 12889_2021_11616_MOESM2_ESM.csv]

Country	Month	Incidence in travellers	Incidence in travellers (lower bound of CI)	Incidence in travellers (upper bound of CI)	Observed incidence in country
Afghanistan	1	0.010997914	6.06E-05	0.021935184	0
Afghanistan	2	0.010654667	5.69E-05	0.021252422	1.58E-07
Afghanistan	3	0.03386621	0.000578399	0.067154021	1.01E-05
Afghanistan	4	0.226621676	0.027326198	0.425917154	8.80E-05
Afghanistan	5	0.172978535	0.032854633	0.313102437	0.000417226
Afghanistan	6	0.120220563	0.007457812	0.232983313	0.000355951
Albania	1	0.074115518	0.002799424	0.145431612	0
Albania	2	0.202342828	0.0216271	0.383058557	4.19E-06
Albania	3	0.081618778	0.0034017	0.159835856	0.000121925
Albania	4	0.793456709	0.432854167	1.15405925	0.000163847
Albania	5	1	1	1	0.000161052
Albania	6	0.773331186	0.405150154	1.141512218	0.00061102
Algeria	1	0.017086338	0.0001466	0.034026076	0
Algeria	2	0.048786807	0.001204957	0.096368657	6.97E-07
Algeria	3	0.339856329	0.063725692	0.615986965	3.23E-05
Algeria	4	0.656392031	0.271627603	1.041156458	8.58E-05
Algeria	5	0.231566765	0.028574589	0.43455894	0.00011588
Algeria	6	1	1	1	0.000153926
Andorra	1	0.30278382	0.04996093	0.555606711	0
Andorra	2	0.657628047	0.27283305	1.042423044	0.000105019
Andorra	3	0.081618778	0.0034017	0.159835856	0.006734316
Andorra	4	1	1	1	0.003006157
Andorra	5	0.782467003	0.417521007	1.147413	0.001155204
Andorra	6	0.773331186	0.405150154	1.141512218	0.000288801
Angola	1	1	1	1	0
Angola	2	1	1	1	3.14E-08
Angola	3	0.073781008	0.002773965	0.14478805	3.77E-07
Angola	4	1	1	1	7.86E-07
Angola	5	1	1	1	1.95E-06
Angola	6	0.784224064	0.419938745	1.148509383	9.05E-06
Anguilla	1	1	1	1	0
Anguilla	2	1	1	1	0
Anguilla	3	1	1	1	0.000134481
Anguilla	4	1	1	1	6.72E-05
Anguilla	5	1	1	1	0
Anguilla	6	1	1	1	0
Antigua_and_Barbuda	1	1	1	1	0
Antigua_and_Barbuda	2	0.793456709	0.432854167	1.15405925	0
Antigua_and_Barbuda	3	1	1	1	0.000123565
Antigua_and_Barbuda	4	1	1	1	0.000133862
Antigua_and_Barbuda	5	1	1	1	1.03E-05
Antigua_and_Barbuda	6	0.773331186	0.405150154	1.141512218	0.000453071
Argentina	1	0.001542649	1.19E-06	0.003084107	0
Argentina	2	0.001522029	1.16E-06	0.0030429	8.49E-07
Argentina	3	0.032688616	0.024625573	0.04075166	3.59E-05
Argentina	4	0.029677102	0.000443682	0.058910523	8.75E-05
Argentina	5	0.184146949	0.017816983	0.350476916	0.000394233
Argentina	6	0.416677513	0.098437764	0.734917262	0.001306747
Armenia	1	0.028078875	0.000397018	0.055760731	0
Armenia	2	0.053772592	0.001465722	0.106079462	5.07E-06
Armenia	3	0.063217899	0.002030872	0.124404926	0.000287045
Armenia	4	0.793456709	0.432854167	1.15405925	0.000738067
Armenia	5	1	1	1	0.003358321
Armenia	6	0.793456709	0.432854167	1.15405925	0.00555832
Aruba	1	0.479026385	0.133272316	0.824780454	0
Aruba	2	1	1	1	1.88E-05
Aruba	3	1	1	1	0.000658452
Aruba	4	1	1	1	0.000272787
Aruba	5	1	1	1	0
Aruba	6	1	1	1	2.82E-05
Australia	1	1	1	1	5.55E-07
Australia	2	1	1	1	6.35E-06
Australia	3	1	1	1	0.000221123
Australia	4	1	1	1	4.45E-05
Australia	5	1	1	1	1.55E-05
Australia	6	1	1	1	6.42E-05
Austria	1	0.001648486	1.36E-06	0.003295613	1.13E-07
Austria	2	0.03634672	0.026272514	0.046420925	4.00E-05
Austria	3	0.362172589	0.323817305	0.400527873	0.00133777
Austria	4	0.220226886	0.046999686	0.393454086	0.000391928
Austria	5	0.308845047	0.052084464	0.56560563	0.000129928
Austria	6	0.192555612	0.019529165	0.36558206	0.000177113
Azerbaijan	1	0.176693528	0.016368469	0.337018586	0
Azerbaijan	2	0.228685724	0.027843631	0.429527817	1.19E-06
Azerbaijan	3	0.434491495	0.107752589	0.7612304	6.61E-05
Azerbaijan	4	1	1	1	0.000159837
Azerbaijan	5	1	1	1	0.000510862
Azerbaijan	6	1	1	1	0.00134747
Bahamas	1	0.099377597	0.005067137	0.193688056	0
Bahamas	2	0.033986956	0.000582549	0.067391363	0
Bahamas	3	0.56150608	0.18968308	0.933329081	0.000100132
Bahamas	4	1	1	1	0.000118104
Bahamas	5	0.782467003	0.417521007	1.147413	4.62E-05
Bahamas	6	0.633655527	0.250126668	1.017184387	3.34E-05
Bahrain	1	0.042522575	0.000913906	0.084131245	0
Bahrain	2	0.137980576	0.009872509	0.266088643	5.48E-05
Bahrain	3	0.171740744	0.01544164	0.328039848	0.0004771
Bahrain	4	0.558891993	0.187698496	0.930085489	0.002075356
Bahrain	5	0.793456709	0.432854167	1.15405925	0.00630589
Bahrain	6	0.366858933	0.074948686	0.65876918	0.009418925
Bangladesh	1	0.000922309	4.25E-07	0.001844193	0
Bangladesh	2	0.000906013	4.11E-07	0.001811616	1.23E-08
Bangladesh	3	0.001979321	1.96E-06	0.003956682	2.68E-06
Bangladesh	4	0.024135869	0.000293049	0.047978688	7.52E-05
Bangladesh	5	0.032319126	0.000526552	0.0641117	0.000322994
Bangladesh	6	0.039910405	0.000804529	0.079016281	0.000619622
Barbados	1	0.411235763	0.095690556	0.726780969	0
Barbados	2	0.313099042	0.053604158	0.572593925	6.97E-06
Barbados	3	0.434491495	0.107752589	0.7612304	0.000191624
Barbados	4	1	1	1	9.76E-05
Barbados	5	1	1	1	2.79E-05
Barbados	6	1	1	1	1.39E-05
Belarus	1	0.108634546	0.006070333	0.211198759	0
Belarus	2	0.080983882	0.003348418	0.158619346	1.59E-06
Belarus	3	0.772037918	0.60245423	0.941621605	0.000139435
Belarus	4	0.793456709	0.432854167	1.15405925	0.001951354
Belarus	5	0.828814024	0.523355111	1.134272936	0.002963266
Belarus	6	0.657628047	0.27283305	1.042423044	0.001680207
Belgium	1	0.002896037	4.20E-06	0.005787877	3.49E-07
Belgium	2	0.003693752	6.83E-06	0.007380675	6.69E-05
Belgium	3	0.072893492	0.048747667	0.097039316	0.002200075
Belgium	4	0.407350071	0.128013027	0.686687114	0.002345682
Belgium	5	0.236252045	0.029785064	0.442719025	0.000601631
Belgium	6	0.378572273	0.080141148	0.677003398	0.000262755
Belize	1	1	1	1	0
Belize	2	1	1	1	0
Belize	3	0.793456709	0.432854167	1.15405925	1.28E-05
Belize	4	1	1	1	3.33E-05
Belize	5	1	1	1	0
Belize	6	1	1	1	4.61E-05
Benin	1	1	1	1	0
Benin	2	1	1	1	0
Benin	3	0.793456709	0.432854167	1.15405925	1.86E-06
Benin	4	1	1	1	1.25E-05
Benin	5	1	1	1	2.97E-05
Benin	6	1	1	1	8.08E-05
Bermuda	1	0.071004517	0.002567231	0.139441804	0
Bermuda	2	0.041322812	0.000862795	0.081782829	1.60E-05
Bermuda	3	0.14054497	0.010250229	0.270839711	0.000687912
Bermuda	4	1	1	1	0.001167851
Bermuda	5	1	1	1	0.000383951
Bermuda	6	1	1	1	0.000111986
Bhutan	1	0.045284478	0.001037221	0.089531735	0
Bhutan	2	0.050189045	0.001275682	0.099102408	1.31E-06
Bhutan	3	0.18432366	0.017852112	0.350795209	5.24E-06
Bhutan	4	1	1	1	2.62E-06
Bhutan	5	1	1	1	6.42E-05
Bhutan	6	1	1	1	2.88E-05
Bolivia	1	0.242500757	0.0314416	0.453559915	0
Bolivia	2	0.025260954	0.000321099	0.050200809	1.74E-07
Bolivia	3	0.038413081	0.000745007	0.076081154	1.96E-05
Bolivia	4	0.226635045	0.027329533	0.425940558	0.000167375
Bolivia	5	1	1	1	0.0010072
Bolivia	6	1	1	1	0.002395792
Bonaire, Saint Eustatius and Saba	1	1	1	1	0
Bonaire, Saint Eustatius and Saba	2	1	1	1	0
Bonaire, Saint Eustatius and Saba	3	1	1	1	7.70E-05
Bonaire, Saint Eustatius and Saba	4	1	1	1	0.000153947
Bonaire, Saint Eustatius and Saba	5	1	1	1	3.85E-05
Bonaire, Saint Eustatius and Saba	6	1	1	1	0
Bosnia_and_Herzegovina	1	0.030607042	0.000472035	0.060742048	0
Bosnia_and_Herzegovina	2	0.050846022	0.001309522	0.100382522	2.12E-06
Bosnia_and_Herzegovina	3	0.035297923	0.000628568	0.069967277	0.000222357
Bosnia_and_Herzegovina	4	0.656392031	0.271627603	1.041156458	0.000372009
Bosnia_and_Herzegovina	5	0.782467003	0.417521007	1.147413	0.000227204
Bosnia_and_Herzegovina	6	0.541558588	0.174878465	0.908238711	0.000901546
Botswana	1	0.022473961	0.000253975	0.044693947	0
Botswana	2	0.125269838	0.008108704	0.242430971	0
Botswana	3	0.104788247	0.005642186	0.203934307	2.17E-06
Botswana	4	1	1	1	8.68E-06
Botswana	5	0.782467003	0.417521007	1.147413	6.95E-06
Botswana	6	0.541558588	0.174878465	0.908238711	0.000116334
Brazil	1	0.000751061	2.82E-07	0.001501841	0
Brazil	2	0.001169007	6.83E-07	0.00233733	6.68E-07
Brazil	3	0.02451182	0.018440182	0.030583458	6.98E-05
Brazil	4	0.147360825	0.052121038	0.242600612	0.000578632
Brazil	5	0.067456137	0.002314885	0.132597388	0.00256663
Brazil	6	0.040244889	0.000818142	0.079671636	0.004621982
British_Virgin_Islands	1	1	1	1	0
British_Virgin_Islands	2	1	1	1	0
British_Virgin_Islands	3	1	1	1	9.99E-05
British_Virgin_Islands	4	1	1	1	9.99E-05
British_Virgin_Islands	5	1	1	1	6.66E-05
British_Virgin_Islands	6	1	1	1	0
Brunei_Darussalam	1	0.045999143	0.001070415	0.09092787	0
Brunei_Darussalam	2	0.074596203	0.002836214	0.146356191	2.54E-05
Brunei_Darussalam	3	0.060824654	0.001878837	0.119770471	0.000283871
Brunei_Darussalam	4	0.560604734	0.188997254	0.932212214	1.38E-05
Brunei_Darussalam	5	0.628780935	0.245678862	1.011883007	2.31E-06
Brunei_Darussalam	6	0.643742878	0.259510273	1.027975483	0
Bulgaria	1	0.017680364	0.000156995	0.035203732	0
Bulgaria	2	0.030474716	0.000467947	0.060481485	2.86E-06
Bulgaria	3	0.042572526	0.000916066	0.084228986	7.91E-05
Bulgaria	4	0.559706277	0.188315235	0.931097319	0.000169428
Bulgaria	5	0.639350265	0.255394088	1.023306441	0.000151713
Bulgaria	6	0.428386636	0.104504421	0.752268852	0.000482997
Burkina_Faso	1	0.085687647	0.003753392	0.167621902	0
Burkina_Faso	2	0.793456709	0.432854167	1.15405925	9.84E-08
Burkina_Faso	3	1	1	1	1.80E-05
Burkina_Faso	4	1	1	1	1.66E-05
Burkina_Faso	5	0.642665953	0.258496799	1.026835107	9.01E-06
Burkina_Faso	6	0.460204131	0.122088467	0.798319794	5.76E-06
Burundi	1	0.063126483	0.002024954	0.124228012	0
Burundi	2	0.32441562	0.057765639	0.5910656	0
Burundi	3	0.793456709	0.432854167	1.15405925	4.34E-07
Burundi	4	1	1	1	1.39E-06
Burundi	5	1	1	1	4.34E-06
Burundi	6	1	1	1	1.16E-05
Cambodia	1	0.001597432	1.28E-06	0.003193588	6.07E-08
Cambodia	2	0.002367092	2.80E-06	0.004731381	1.82E-07
Cambodia	3	0.003251417	5.29E-06	0.006497544	6.67E-06
Cambodia	4	0.063623084	0.002057208	0.125188961	5.46E-07
Cambodia	5	0.343564427	0.065206083	0.621922771	1.82E-07
Cambodia	6	0.467256982	0.126209629	0.808304334	1.52E-06
Cameroon	1	0.49565195	0.143652494	0.847651405	0
Cameroon	2	0.081211578	0.003367477	0.159055679	1.93E-07
Cameroon	3	0.793456709	0.432854167	1.15405925	2.25E-05
Cameroon	4	1	1	1	6.82E-05
Cameroon	5	0.782467003	0.417521007	1.147413	0.00020424
Cameroon	6	1	1	1	0.000239407
Canada	1	0.000193933	1.88E-08	0.000387848	1.34E-07
Canada	2	0.000294547	4.34E-08	0.000589052	5.93E-06
Canada	3	0.060608433	0.055554288	0.065662577	0.000456069
Canada	4	0.064455603	0.027344637	0.101566569	0.001225948
Canada	5	0.04257866	0.000916331	0.084240989	0.000846301
Canada	6	0.027165512	0.000371523	0.053959501	0.000301916
Cape_Verde	1	1	1	1	0
Cape_Verde	2	1	1	1	0
Cape_Verde	3	1	1	1	2.36E-05
Cape_Verde	4	0.79165808	0.43030981	1.15300635	0.000352768
Cape_Verde	5	1	1	1	0.00064553
Cape_Verde	6	1	1	1	0.001687469
Cases_on_an_international_conveyance_Japan	1	1	1	1	1
Cases_on_an_international_conveyance_Japan	2	1	1	1	1
Cases_on_an_international_conveyance_Japan	3	1	1	1	1
Cases_on_an_international_conveyance_Japan	4	1	1	1	1
Cases_on_an_international_conveyance_Japan	5	1	1	1	1
Cases_on_an_international_conveyance_Japan	6	1	1	1	1
Cayman_Islands	1	0.322103533	0.056901302	0.587305765	0
Cayman_Islands	2	1	1	1	1.54E-05
Cayman_Islands	3	0.657628047	0.27283305	1.042423044	0.000585083
Cayman_Islands	4	1	1	1	0.000631274
Cayman_Islands	5	0.545248098	0.177558434	0.912937762	0.001324136
Cayman_Islands	6	0.793456709	0.432854167	1.15405925	0.000538893
Central_African_Republic	1	1	1	1	0
Central_African_Republic	2	1	1	1	0
Central_African_Republic	3	1	1	1	1.69E-06
Central_African_Republic	4	1	1	1	2.63E-05
Central_African_Republic	5	1	1	1	0.000298619
Central_African_Republic	6	1	1	1	0.000521582
Chad	1	0.25294319	0.034318198	0.471568182	0
Chad	2	1	1	1	0
Chad	3	1	1	1	8.15E-07
Chad	4	0.793456709	0.432854167	1.15405925	1.29E-05
Chad	5	1	1	1	3.79E-05
Chad	6	1	1	1	2.95E-06
Chile	1	0.001952712	1.91E-06	0.003903516	0
Chile	2	0.002094605	0.000400065	0.003789146	2.80E-06
Chile	3	0.036692902	0.028563143	0.044822662	0.000267887
Chile	4	0.875489943	0.764649463	0.986330423	0.001069437
Chile	5	0.105164031	0.005683306	0.204644757	0.005695853
Chile	6	0.106248928	0.005802882	0.206694974	0.008675374
China	1	0.000714616	0.000555499	0.000873732	2.26E-05
China	2	0.000138931	2.64E-05	0.000251437	3.35E-05
China	3	0.0029407	0.002099122	0.003782277	1.53E-06
China	4	0.009775671	4.79E-05	0.019503442	8.38E-07
China	5	0.005231089	1.37E-05	0.010448478	1.60E-07
China	6	0.003899652	0.00043277	0.007366534	5.20E-07
Colombia	1	0.001758027	1.55E-06	0.003514508	0
Colombia	2	0.00273568	3.74E-06	0.005467616	4.57E-07
Colombia	3	0.005275172	1.39E-05	0.010536413	3.55E-05
Colombia	4	0.079711829	0.003242955	0.156180703	0.000153677
Colombia	5	0.234106864	0.029227491	0.438986237	0.000592378
Colombia	6	0.090645248	0.004205854	0.177084642	0.001728088
Comoros	1	1	1	1	0
Comoros	2	1	1	1	0
Comoros	3	1	1	1	0
Comoros	4	1	1	1	8.23E-06
Comoros	5	1	1	1	0.000163358
Comoros	6	1	1	1	0.000191564
Congo	1	0.793456709	0.432854167	1.15405925	0
Congo	2	0.141086945	0.010331004	0.271842887	1.86E-07
Congo	3	0.793456709	0.432854167	1.15405925	1.08E-05
Congo	4	1	1	1	4.09E-05
Congo	5	1	1	1	7.73E-05
Congo	6	1	1	1	0.000186785
Costa_Rica	1	0.01241061	7.73E-05	0.024743967	0
Costa_Rica	2	0.02506613	0.000316149	0.049816111	2.77E-06
Costa_Rica	3	0.015411797	0.000119223	0.030704371	9.17E-05
Costa_Rica	4	0.560604734	0.188997254	0.932212214	5.75E-05
Costa_Rica	5	0.315153902	0.054346939	0.575960864	0.00011253
Costa_Rica	6	1	1	1	0.000858038
Cote_dIvoire	1	1	1	1	0
Cote_dIvoire	2	1	1	1	3.89E-08
Cote_dIvoire	3	1	1	1	1.42E-05
Cote_dIvoire	4	1	1	1	4.63E-05
Cote_dIvoire	5	1	1	1	8.78E-05
Cote_dIvoire	6	1	1	1	0.000281881
Croatia	1	0.00492958	1.22E-05	0.009846995	0
Croatia	2	0.0212543	0.000227086	0.042281515	8.34E-06
Croatia	3	0.013076113	8.58E-05	0.026066453	0.000293898
Croatia	4	0.322319736	0.056981817	0.587657654	0.00021981
Croatia	5	0.546800273	0.178693726	0.914906821	3.26E-05
Croatia	6	0.369327796	0.076026596	0.662628995	0.000244097
Cuba	1	0.021773754	0.000238353	0.043309155	0
Cuba	2	0.48990002	0.140007136	0.839792905	2.65E-07
Cuba	3	0.036916596	0.000687825	0.073145366	3.72E-05
Cuba	4	0.558810694	0.187636993	0.929984395	0.000112675
Cuba	5	1	1	1	4.01E-05
Cuba	6	1	1	1	2.00E-05
Cura√É¬ßao	1	1	1	1	0
Cura√É¬ßao	2	1	1	1	6.12E-06
Cura√É¬ßao	3	0.081618778	0.0034017	0.159835856	6.73E-05
Cura√É¬ßao	4	1	1	1	2.45E-05
Cura√É¬ßao	5	1	1	1	2.45E-05
Cura√É¬ßao	6	1	1	1	3.06E-05
Cyprus	1	0.015786472	0.000125102	0.031447841	0
Cyprus	2	0.054414888	0.011562684	0.097267092	1.03E-05
Cyprus	3	0.385718302	0.083407243	0.688029361	0.00052175
Cyprus	4	0.431805409	0.106316177	0.757294641	0.000478366
Cyprus	5	0.550561798	0.18146433	0.919659266	8.91E-05
Cyprus	6	0.405591452	0.092888979	0.718293926	4.68E-05
Czechia	1	0.003616595	6.55E-06	0.007226644	0
Czechia	2	0.004499685	1.01E-05	0.008989236	9.20E-06
Czechia	3	0.012906538	8.36E-05	0.025729516	0.000441886
Czechia	4	0.387742743	0.084346185	0.691139301	0.000297189
Czechia	5	0.555578052	0.185202058	0.925954046	0.000157186
Czechia	6	0.428386636	0.104504421	0.752268852	0.000287235
Democratic_Republic_of_the_Congo	1	0.25294319	0.034318198	0.471568182	0
Democratic_Republic_of_the_Congo	2	0.793456709	0.432854167	1.15405925	3.46E-08
Democratic_Republic_of_the_Congo	3	0.381694255	0.081558826	0.681829684	1.92E-06
Democratic_Republic_of_the_Congo	4	1	1	1	7.98E-06
Democratic_Republic_of_the_Congo	5	1	1	1	3.48E-05
Democratic_Republic_of_the_Congo	6	1	1	1	4.19E-05
Denmark	1	0.002199224	2.42E-06	0.004396029	5.17E-07
Denmark	2	0.003038927	0.000581591	0.005496262	4.17E-05
Denmark	3	0.063333839	0.045766286	0.080901391	0.000755415
Denmark	4	0.275786814	0.041090261	0.510483367	0.00090388
Denmark	5	0.318789106	0.05567492	0.581903292	0.000348428
Denmark	6	0.163670138	0.013992042	0.313348233	0.000171372
Djibouti	1	1	1	1	0
Djibouti	2	1	1	1	0
Djibouti	3	1	1	1	0.000154074
Djibouti	4	1	1	1	0.001090845
Djibouti	5	1	1	1	0.00289454
Djibouti	6	1	1	1	0.000807349
Dominica	1	0.249996746	0.033492743	0.466500749	0
Dominica	2	0.32441562	0.057765639	0.5910656	0
Dominica	3	0.657628047	0.27283305	1.042423044	0.000194964
Dominica	4	1	1	1	2.79E-05
Dominica	5	1	1	1	2.79E-05
Dominica	6	0.780559168	0.414910033	1.146208302	0
Dominican_Republic	1	0.657628047	0.27283305	1.042423044	0
Dominican_Republic	2	0.434491495	0.107752589	0.7612304	1.49E-06
Dominican_Republic	3	1	1	1	0.00019257
Dominican_Republic	4	1	1	1	0.000640472
Dominican_Republic	5	0.793456709	0.432854167	1.15405925	0.000994324
Dominican_Republic	6	1	1	1	0.001780806
Ecuador	1	0.020422354	0.000209612	0.040635096	0
Ecuador	2	0.01665268	0.000139238	0.033166121	3.28E-06
Ecuador	3	0.03421032	0.000590265	0.067830375	0.000271215
Ecuador	4	0.153408728	0.012256752	0.294560704	0.001511254
Ecuador	5	0.310166645	0.052553994	0.567779296	0.000896357
Ecuador	6	0.630431929	0.247179053	1.013684804	0.001176148
Egypt	1	0.002547836	3.25E-06	0.005092423	0
Egypt	2	0.003186662	5.08E-06	0.006368243	4.48E-07
Egypt	3	0.098622983	0.079245106	0.11800086	1.31E-05
Egypt	4	0.166739006	0.014534421	0.31894359	6.63E-05
Egypt	5	0.096744786	0.004798793	0.188690778	0.000253745
Egypt	6	0.152792472	0.012156357	0.293428586	0.00042256
El_Salvador	1	0.32441562	0.057765639	0.5910656	0
El_Salvador	2	0.072070179	0.002645614	0.141494744	0
El_Salvador	3	0.299152754	0.04871218	0.549593327	1.30E-05
El_Salvador	4	0.655160652	0.270430509	1.039890795	0.000100255
El_Salvador	5	0.545248098	0.177558434	0.912937762	0.000355153
El_Salvador	6	0.366858933	0.074948686	0.65876918	0.000802194
Equatorial_Guinea	1	1	1	1	0
Equatorial_Guinea	2	0.793456709	0.432854167	1.15405925	0
Equatorial_Guinea	3	1	1	1	1.62E-05
Equatorial_Guinea	4	1	1	1	0.000292777
Equatorial_Guinea	5	1	1	1	0.00067405
Equatorial_Guinea	6	1	1	1	0.001121696
Eritrea	1	1	1	1	0
Eritrea	2	0.068826636	0.002410774	0.135242499	0
Eritrea	3	0.793456709	0.432854167	1.15405925	7.43E-06
Eritrea	4	1	1	1	3.72E-06
Eritrea	5	1	1	1	4.00E-06
Eritrea	6	0.773331186	0.405150154	1.141512218	4.75E-05
Estonia	1	0.021021343	0.000222122	0.041820564	0
Estonia	2	0.019744295	0.00019589	0.039292699	2.49E-05
Estonia	3	0.045621127	0.001052791	0.090189463	0.000778974
Estonia	4	0.79165808	0.43030981	1.15300635	0.000497426
Estonia	5	0.38502245	0.083085903	0.686958998	0.000142661
Estonia	6	0.630431929	0.247179053	1.013684804	6.49E-05
Eswatini	1	0.793456709	0.432854167	1.15405925	0
Eswatini	2	0.072070179	0.002645614	0.141494744	0
Eswatini	3	1	1	1	8.71E-06
Eswatini	4	1	1	1	0.000110614
Eswatini	5	1	1	1	0.000190744
Eswatini	6	1	1	1	0.000627976
Ethiopia	1	0.010889827	5.95E-05	0.021720198	0
Ethiopia	2	0.015670304	0.000123264	0.031217343	8.92E-09
Ethiopia	3	0.033467321	0.000564797	0.066369846	4.64E-07
Ethiopia	4	0.487847002	0.138719951	0.836974053	1.30E-06
Ethiopia	5	1	1	1	1.63E-05
Ethiopia	6	0.365776094	0.074478685	0.657073502	4.16E-05
Falkland_Islands_(Malvinas)	1	1	1	1	0
Falkland_Islands_(Malvinas)	2	0.793456709	0.432854167	1.15405925	0
Falkland_Islands_(Malvinas)	3	1	1	1	0.00118624
Falkland_Islands_(Malvinas)	4	1	1	1	0.002669039
Falkland_Islands_(Malvinas)	5	1	1	1	0
Falkland_Islands_(Malvinas)	6	1	1	1	0
Faroe_Islands	1	1	1	1	0
Faroe_Islands	2	0.337053415	0.062619361	0.611487468	0.000225979
Faroe_Islands	3	1	1	1	0.003471866
Faroe_Islands	4	1	1	1	0.000143805
Faroe_Islands	5	1	1	1	0
Faroe_Islands	6	1	1	1	2.05E-05
Fiji	1	0.000171527	1.47E-08	0.000343039	0
Fiji	2	0.000400602	8.02E-08	0.000801124	0
Fiji	3	0.006112695	0.004366132	0.007859258	1.24E-05
Fiji	4	0.079204001	0.003201334	0.155206669	7.87E-06
Fiji	5	1	1	1	0
Fiji	6	0.158562961	0.013113351	0.304012571	2.25E-06
Finland	1	0.002574132	3.32E-06	0.005144949	1.81E-07
Finland	2	0.006124545	1.88E-05	0.012230306	1.59E-05
Finland	3	0.049575468	0.027340333	0.071810603	0.000371154
Finland	4	0.322617488	0.057092807	0.588142169	0.000615993
Finland	5	0.555980086	0.18550376	0.926456411	0.000258431
Finland	6	0.366858933	0.074948686	0.65876918	5.51E-05
France	1	0.000342973	5.88E-08	0.000685887	2.09E-07
France	2	0.000498512	1.24E-07	0.000996899	3.15E-05
France	3	0.107376599	0.098123004	0.116630193	0.001086373
France	4	0.055897552	0.007517763	0.104277341	0.000898036
France	5	0.047957296	0.001164079	0.094750513	0.0002879
France	6	0.044627423	0.001007169	0.088247678	0.000222748
French_Polynesia	1	0.011662714	6.82E-05	0.023257219	0
French_Polynesia	2	0.011037349	6.11E-05	0.022013617	0
French_Polynesia	3	0.030020568	0.000454051	0.059587085	0.000164706
French_Polynesia	4	0.557836959	0.186901369	0.928772548	4.65E-05
French_Polynesia	5	0.793456709	0.432854167	1.15405925	3.58E-06
French_Polynesia	6	0.773331186	0.405150154	1.141512218	7.16E-06
Gabon	1	0.793456709	0.432854167	1.15405925	0
Gabon	2	0.217992805	0.025219215	0.410766394	0
Gabon	3	1	1	1	1.10E-05
Gabon	4	1	1	1	0.00024487
Gabon	5	0.782467003	0.417521007	1.147413	0.001185688
Gabon	6	1	1	1	0.001199036
Gambia	1	0.657628047	0.27283305	1.042423044	0
Gambia	2	0.657628047	0.27283305	1.042423044	0
Gambia	3	0.498417147	0.145425592	0.851408702	2.98E-06
Gambia	4	1	1	1	4.69E-06
Gambia	5	1	1	1	3.83E-06
Gambia	6	1	1	1	1.66E-05
Georgia	1	0.110123092	0.006240359	0.214005824	0
Georgia	2	0.072070179	0.002645614	0.141494744	2.75E-06
Georgia	3	0.897082067	0.764680892	1.029483242	4.48E-05
Georgia	4	0.655160652	0.270430509	1.039890795	0.000104835
Georgia	5	1	1	1	5.18E-05
Georgia	6	1	1	1	3.75E-05
Germany	1	0.000355464	6.32E-08	0.000710865	2.17E-07
Germany	2	0.000402059	8.08E-08	0.000804038	2.83E-05
Germany	3	0.012887283	0.009996883	0.015777684	0.001148867
Germany	4	0.064901101	0.002141404	0.127660798	0.000824568
Germany	5	0.075950068	0.002941154	0.148958981	0.00021554
Germany	6	0.045706345	0.001056751	0.090355938	0.000158578
Ghana	1	0.014373502	0.000103673	0.02864333	0
Ghana	2	0.01262187	7.99E-05	0.025163832	9.86E-08
Ghana	3	0.046894188	0.001112734	0.092675641	1.08E-05
Ghana	4	0.123617127	0.007892554	0.239341699	9.86E-05
Ghana	5	1	1	1	0.000205702
Ghana	6	0.529978203	0.166635027	0.893321378	0.000382111
Gibraltar	1	1	1	1	0
Gibraltar	2	1	1	1	2.97E-05
Gibraltar	3	1	1	1	0.003055836
Gibraltar	4	1	1	1	0.001186732
Gibraltar	5	1	1	1	0.000919718
Gibraltar	6	1	1	1	8.90E-05
Greece	1	0.002915939	4.25E-06	0.005827624	0
Greece	2	0.004955001	1.23E-05	0.00989771	1.04E-05
Greece	3	0.012245252	7.52E-05	0.0244153	0.000150309
Greece	4	0.147591496	0.011326213	0.283856778	8.76E-05
Greece	5	0.194751997	0.019990101	0.369513894	3.18E-05
Greece	6	0.147133621	0.011254597	0.283012646	5.72E-05
Greenland	1	1	1	1	0
Greenland	2	0.337053415	0.062619361	0.611487468	0
Greenland	3	1	1	1	0.00019414
Greenland	4	1	1	1	0
Greenland	5	0.782467003	0.417521007	1.147413	3.53E-05
Greenland	6	1	1	1	0
Grenada	1	1	1	1	0
Grenada	2	0.108447476	0.006049136	0.210845815	0
Grenada	3	0.079920778	0.00326016	0.156581396	0.000107141
Grenada	4	1	1	1	8.04E-05
Grenada	5	0.782467003	0.417521007	1.147413	1.79E-05
Grenada	6	1	1	1	0
Guam	1	0.056061619	0.001594117	0.110529121	0
Guam	2	0.302712244	0.049936145	0.555488342	0
Guam	3	0.090321306	0.004175484	0.176467129	0.000645566
Guam	4	0.79165808	0.43030981	1.15300635	0.000245076
Guam	5	0.782467003	0.417521007	1.147413	0.000179324
Guam	6	1	1	1	0.000711318
Guatemala	1	0.022509252	0.000254775	0.044763729	0
Guatemala	2	0.168184365	0.014793619	0.321575112	5.69E-08
Guatemala	3	0.161251868	0.013572258	0.308931478	5.35E-06
Guatemala	4	0.24049682	0.030905093	0.450088547	4.90E-05
Guatemala	5	0.473476632	0.12991285	0.817040414	0.00035691
Guatemala	6	0.630431929	0.247179053	1.013684804	0.000974833
Guernsey	1	0.435921295	0.108521851	0.763320738	0
Guernsey	2	0.090213134	0.004165367	0.1762609	3.10E-05
Guernsey	3	0.083830872	0.003590707	0.164071036	0.002202643
Guernsey	4	1	1	1	0.00167525
Guernsey	5	1	1	1	0
Guernsey	6	1	1	1	0
Guinea	1	0.223509972	0.026555954	0.420463991	0
Guinea	2	0.041863182	0.000885631	0.082840733	1.57E-07
Guinea	3	0.078291989	0.003127275	0.153456703	1.28E-05
Guinea	4	1	1	1	0.000134443
Guinea	5	1	1	1	0.000174298
Guinea	6	0.532107042	0.16813145	0.896082634	0.000126064
Guinea_Bissau	1	1	1	1	0
Guinea_Bissau	2	1	1	1	0
Guinea_Bissau	3	1	1	1	1.04E-05
Guinea_Bissau	4	1	1	1	0.000248319
Guinea_Bissau	5	1	1	1	0.000450826
Guinea_Bissau	6	1	1	1	0.00020511
Guyana	1	1	1	1	0
Guyana	2	0.56150608	0.18968308	0.933329081	3.83E-06
Guyana	3	1	1	1	3.70E-05
Guyana	4	0.559706277	0.188315235	0.931097319	7.67E-05
Guyana	5	1	1	1	8.18E-05
Guyana	6	1	1	1	0.000152023
Haiti	1	0.657628047	0.27283305	1.042423044	0
Haiti	2	0.793456709	0.432854167	1.15405925	0
Haiti	3	1	1	1	2.31E-06
Haiti	4	1	1	1	1.27E-05
Haiti	5	1	1	1	0.000259876
Haiti	6	1	1	1	0.000292638
Holy_See	1	1	1	1	0
Holy_See	2	1	1	1	0.001226994
Holy_See	3	1	1	1	0.008588957
Holy_See	4	1	1	1	0.003680982
Holy_See	5	1	1	1	0.001226994
Holy_See	6	1	1	1	0
Honduras	1	0.48990002	0.140007136	0.839792905	0
Honduras	2	0.390343034	0.085561112	0.695124956	4.10E-07
Honduras	3	1	1	1	3.19E-05
Honduras	4	0.655160652	0.270430509	1.039890795	0.000124152
Honduras	5	1	1	1	0.000536008
Honduras	6	0.773331186	0.405150154	1.141512218	0.001814569
Hungary	1	0.004994107	1.25E-05	0.009975728	0
Hungary	2	0.008281834	3.44E-05	0.016529303	1.33E-06
Hungary	3	0.021114584	0.000224102	0.042005065	9.60E-05
Hungary	4	0.353003878	0.069061434	0.636946321	0.000223171
Hungary	5	0.782467003	0.417521007	1.147413	8.48E-05
Hungary	6	0.467370675	0.126276741	0.808464609	2.57E-05
Iceland	1	0.024903313	0.000312042	0.049494583	2.80E-06
Iceland	2	0.028619193	0.000412502	0.056825883	0.000198885
Iceland	3	0.032379874	0.000528542	0.064231205	0.003902059
Iceland	4	0.559706277	0.188315235	0.931097319	0.000935598
Iceland	5	0.782467003	0.417521007	1.147413	2.80E-05
Iceland	6	0.549459351	0.180649461	0.918269242	6.16E-05
India	1	9.47E-05	4.49E-09	0.000189485	2.20E-09
India	2	0.000111779	6.25E-09	0.000223552	5.12E-08
India	3	0.004620679	0.003580008	0.00566135	4.03E-06
India	4	0.004798248	1.15E-05	0.00958497	3.72E-05
India	5	0.009397693	0.003232289	0.015563098	0.000144988
India	6	0.005043001	1.27E-05	0.01007327	0.000358013
Indonesia	1	9.78E-05	4.78E-09	0.000195579	0
Indonesia	2	0.000287424	8.67E-05	0.000488169	1.88E-07
Indonesia	3	0.022572477	0.020397642	0.024747311	1.04E-05
Indonesia	4	0.019199079	0.003779909	0.034618248	3.65E-05
Indonesia	5	0.046483938	0.001093234	0.091874643	6.92E-05
Indonesia	6	0.03629952	0.000664917	0.071934123	0.000128063
Iran	1	0.002331848	2.72E-06	0.004660976	3.38E-07
Iran	2	0.026291182	0.015446099	0.037136266	6.85E-05
Iran	3	0.009415511	4.44E-05	0.018786591	0.000647431
Iran	4	0.096102391	0.014715318	0.177489463	0.00052727
Iran	5	0.168746253	0.031701452	0.305791054	0.000795018
Iran	6	0.136832538	0.033740037	0.23992504	0.00090003
Iraq	1	0.009924779	4.94E-05	0.019800184	0
Iraq	2	0.005681163	1.62E-05	0.011346165	1.50E-06
Iraq	3	0.029807203	0.000447595	0.05916681	2.43E-05
Iraq	4	0.257504055	0.035617435	0.479390676	3.90E-05
Iraq	5	0.065371578	0.002172832	0.128570324	0.000247114
Iraq	6	0.056557662	0.001622662	0.111492662	0.00131209
Ireland	1	0.000451412	1.02E-07	0.000902723	0
Ireland	2	0.001401059	9.82E-07	0.002801135	1.88E-05
Ireland	3	0.002027641	2.06E-06	0.004053225	0.001270941
Ireland	4	0.06168411	0.001932744	0.121435476	0.003207225
Ireland	5	0.072923864	0.002709273	0.143138456	0.000633737
Ireland	6	0.052941874	0.001420477	0.10446327	8.01E-05
Isle_of_Man	1	0.153378103	0.012251753	0.294504454	0
Isle_of_Man	2	0.102430102	0.005387654	0.19947255	1.18E-05
Isle_of_Man	3	1	1	1	0.001655062
Isle_of_Man	4	1	1	1	0.002175224
Isle_of_Man	5	1	1	1	0.000130041
Isle_of_Man	6	1	1	1	0
Israel	1	0.001840843	1.70E-06	0.003679992	1.17E-07
Israel	2	0.003772064	7.12E-06	0.007537006	1.58E-05
Israel	3	0.034999155	0.019181739	0.050816571	0.000982584
Israel	4	0.322617488	0.057092807	0.588142169	0.000916617
Israel	5	0.217302275	0.025054506	0.409550044	0.000205179
Israel	6	0.178209922	0.016657926	0.339761917	0.001705759
Italy	1	0.000447422	1.00E-07	0.000894744	9.77E-07
Italy	2	0.002634259	0.000994545	0.004273973	0.000151376
Italy	3	0.258632451	0.236930213	0.280334689	0.002044681
Italy	4	0.141998026	0.035334334	0.248661719	0.001352429
Italy	5	0.074018412	0.002792021	0.145244803	0.000341769
Italy	6	0.055801847	0.001579271	0.110024422	0.000118291
Jamaica	1	0.038873306	0.000763056	0.076983555	0
Jamaica	2	0.062665162	0.001995225	0.123335099	6.78E-07
Jamaica	3	0.354338843	0.069616799	0.639060887	2.17E-05
Jamaica	4	1	1	1	0.000136351
Jamaica	5	1	1	1	4.68E-05
Jamaica	6	1	1	1	4.58E-05
Japan	1	9.90E-05	4.90E-09	0.000197944	2.21E-07
Japan	2	0.000388089	0.000167672	0.000608507	3.34E-06
Japan	3	0.005892826	0.00456649	0.007219161	3.22E-05
Japan	4	0.026271015	0.00034738	0.05219465	8.48E-05
Japan	5	0.040484516	0.000827965	0.080141067	1.48E-05
Japan	6	0.044531719	0.001002829	0.08806061	2.56E-05
Jersey	1	0.04210314	0.000895868	0.083310413	0
Jersey	2	0.057376192	0.001670327	0.113082058	1.86E-05
Jersey	3	0.145882067	0.011060047	0.280704087	0.001345133
Jersey	4	1	1	1	0.00135441
Jersey	5	0.657065645	0.272284079	1.041847211	0.000157705
Jersey	6	1	1	1	0.000148429
Jordan	1	0.006460405	2.09E-05	0.012899909	0
Jordan	2	0.012389224	0.002418146	0.022360303	1.09E-06
Jordan	3	0.048897264	0.026958487	0.070836041	3.20E-05
Jordan	4	0.132388619	0.009074367	0.255702871	1.64E-05
Jordan	5	0.421523876	0.100922857	0.742124896	3.13E-05
Jordan	6	0.175691497	0.016178662	0.335204332	3.44E-05
Kazakhstan	1	0.042671359	0.000920348	0.08442237	0
Kazakhstan	2	0.064876988	0.0021398	0.127614176	2.70E-07
Kazakhstan	3	0.816052021	0.655032144	0.977071898	3.71E-05
Kazakhstan	4	0.655160652	0.270430509	1.039890795	0.000210604
Kazakhstan	5	1	1	1	0.000457323
Kazakhstan	6	0.405591452	0.092888979	0.718293926	0.002007015
Kenya	1	0.006430418	2.07E-05	0.012840128	0
Kenya	2	0.010507095	5.53E-05	0.020958845	1.90E-08
Kenya	3	0.014232017	0.000101638	0.028362396	2.89E-06
Kenya	4	0.79165808	0.43030981	1.15300635	7.97E-06
Kenya	5	0.254181664	0.034668411	0.473694918	4.00E-05
Kenya	6	0.460314417	0.122152275	0.798476559	0.000109693
Kosovo	1	0.48990002	0.140007136	0.839792905	0
Kosovo	2	0.434491495	0.107752589	0.7612304	1.67E-06
Kosovo	3	0.56150608	0.18968308	0.933329081	0.0001201
Kosovo	4	1	1	1	0.000361967
Kosovo	5	1	1	1	0.000225743
Kosovo	6	0.630431929	0.247179053	1.013684804	0.00137781
Kuwait	1	0.018626246	0.000174284	0.037078209	0
Kuwait	2	0.033523395	0.000566699	0.06648009	1.66E-05
Kuwait	3	0.110522288	0.006286368	0.214758208	0.000157829
Kuwait	4	0.227063705	0.027436572	0.426690838	0.001507935
Kuwait	5	0.550404035	0.181347575	0.919460494	0.005766949
Kuwait	6	0.32908443	0.059533229	0.59863563	0.004643366
Kyrgyzstan	1	0.358338153	0.071295682	0.645380623	0
Kyrgyzstan	2	0.189787369	0.018956319	0.360618418	1.56E-07
Kyrgyzstan	3	1	1	1	4.15E-05
Kyrgyzstan	4	1	1	1	0.000102714
Kyrgyzstan	5	1	1	1	0.000181737
Kyrgyzstan	6	0.630431929	0.247179053	1.013684804	0.001137495
Laos	1	0.008480024	3.60E-05	0.016924016	0
Laos	2	0.007039035	2.48E-05	0.014053253	0
Laos	3	0.012378378	7.69E-05	0.024679906	1.67E-06
Laos	4	0.352906592	0.069021061	0.636792124	9.76E-07
Laos	5	0.218401783	0.025317039	0.411486526	0
Laos	6	1	1	1	0
Latvia	1	0.040973308	0.000848185	0.081098431	0
Latvia	2	0.054354624	0.001497851	0.107211397	3.13E-06
Latvia	3	0.057259884	0.001663511	0.112856257	0.000273963
Latvia	4	1	1	1	0.000195837
Latvia	5	0.793456709	0.432854167	1.15405925	8.96E-05
Latvia	6	0.371326941	0.076905872	0.66574801	3.18E-05
Lebanon	1	0.001124371	6.32E-07	0.002248111	0
Lebanon	2	0.003407622	0.000652662	0.006162582	5.25E-06
Lebanon	3	0.025437921	0.013884769	0.036991074	7.56E-05
Lebanon	4	0.032891087	0.000545434	0.065236739	3.34E-05
Lebanon	5	0.048844495	0.001207826	0.096481164	7.85E-05
Lebanon	6	0.047544201	0.001143989	0.093944414	0.0001005
Lesotho	1	0.434491495	0.107752589	0.7612304	0
Lesotho	2	0.56150608	0.18968308	0.933329081	0
Lesotho	3	0.434491495	0.107752589	0.7612304	0
Lesotho	4	1	1	1	0
Lesotho	5	1	1	1	1.41E-06
Lesotho	6	1	1	1	4.94E-05
Liberia	1	0.029143964	0.000427826	0.057860103	0
Liberia	2	0.793456709	0.432854167	1.15405925	0
Liberia	3	1	1	1	5.27E-06
Liberia	4	1	1	1	3.16E-05
Liberia	5	1	1	1	3.73E-05
Liberia	6	0.630431929	0.247179053	1.013684804	0.000107952
Libya	1	0.354338843	0.069616799	0.639060887	0
Libya	2	0.793456709	0.432854167	1.15405925	0
Libya	3	0.657628047	0.27283305	1.042423044	2.80E-06
Libya	4	1	1	1	6.64E-06
Libya	5	1	1	1	2.88E-05
Libya	6	1	1	1	0.00013176
Liechtenstein	1	1	1	1	0
Liechtenstein	2	0.391177728	0.085953232	0.696402225	0.000130283
Liechtenstein	3	1	1	1	0.001876075
Liechtenstein	4	1	1	1	0.00015634
Liechtenstein	5	1	1	1	0
Liechtenstein	6	1	1	1	2.61E-05
Lithuania	1	0.020897273	0.000219501	0.041575045	0
Lithuania	2	0.030673514	0.000474096	0.060872932	3.58E-06
Lithuania	3	0.056626023	0.001626616	0.11162543	0.000297403
Lithuania	4	0.793456709	0.432854167	1.15405925	0.000252668
Lithuania	5	1	1	1	9.52E-05
Lithuania	6	1	1	1	5.08E-05
Luxembourg	1	0.056272668	0.00160623	0.110939106	1.63E-06
Luxembourg	2	0.078767151	0.00316575	0.154368553	0.000109139
Luxembourg	3	0.105696425	0.005741826	0.205651025	0.004477972
Luxembourg	4	1	1	1	0.001690846
Luxembourg	5	0.764254168	0.393180764	1.135327571	0.000299726
Luxembourg	6	1	1	1	0.000935015
Madagascar	1	0.205922082	0.022422753	0.389421412	0
Madagascar	2	0.058920607	0.00176217	0.116079044	3.71E-08
Madagascar	3	0.295289632	0.047402759	0.543176505	2.86E-06
Madagascar	4	1	1	1	3.71E-06
Madagascar	5	0.642665953	0.258496799	1.026835107	3.13E-05
Madagascar	6	0.56150608	0.18968308	0.933329081	9.11E-05
Malawi	1	0.082028331	0.0034363	0.160620362	0
Malawi	2	0.434491495	0.107752589	0.7612304	0
Malawi	3	0.354338843	0.069616799	0.639060887	3.76E-07
Malawi	4	1	1	1	2.15E-06
Malawi	5	1	1	1	2.06E-05
Malawi	6	1	1	1	7.47E-05
Malaysia	1	0.000267696	3.58E-08	0.000535357	4.38E-07
Malaysia	2	0.000386118	7.46E-08	0.000772161	4.76E-06
Malaysia	3	0.012626463	0.009030581	0.016222346	0.000111957
Malaysia	4	0.030036999	0.00045455	0.059619448	8.32E-05
Malaysia	5	0.090342547	0.004177472	0.176507623	5.45E-05
Malaysia	6	0.144624397	0.010866328	0.278382466	1.66E-05
Maldives	1	0.01357357	9.24E-05	0.027054705	0
Maldives	2	0.030113049	0.000456864	0.059769235	5.65E-06
Maldives	3	0.021169111	0.011533692	0.03080453	3.96E-05
Maldives	4	0.487847002	0.138719951	0.836974053	0.001203487
Maldives	5	0.379844961	0.080717346	0.678972576	0.002333522
Maldives	6	1	1	1	0.001199721
Mali	1	0.793456709	0.432854167	1.15405925	0
Mali	2	1	1	1	0
Mali	3	1	1	1	3.92E-06
Mali	4	1	1	1	2.77E-05
Mali	5	0.642665953	0.258496799	1.026835107	4.62E-05
Mali	6	0.773331186	0.405150154	1.141512218	4.01E-05
Malta	1	0.006227592	1.94E-05	0.012435763	0
Malta	2	0.030124384	0.000457209	0.059791559	2.03E-05
Malta	3	0.013748253	9.48E-05	0.027401671	0.000526786
Malta	4	0.656392031	0.271627603	1.041156458	0.000459925
Malta	5	0.477478373	0.132329992	0.822626754	0.000277576
Malta	6	0.41105975	0.095602457	0.726517043	7.90E-05
Mauritania	1	0.793456709	0.432854167	1.15405925	0
Mauritania	2	1	1	1	0
Mauritania	3	1	1	1	1.55E-06
Mauritania	4	0.79165808	0.43030981	1.15300635	3.54E-06
Mauritania	5	1	1	1	0.000224938
Mauritania	6	1	1	1	0.000829264
Mauritius	1	0.008849011	3.92E-05	0.017658783	0
Mauritius	2	0.010586286	5.62E-05	0.021116387	7.88E-07
Mauritius	3	0.009312369	4.35E-05	0.018581277	0.000183512
Mauritius	4	0.434196844	0.107594464	0.760799225	7.72E-05
Mauritius	5	0.642665953	0.258496799	1.026835107	3.94E-06
Mauritius	6	0.098888992	0.00501677	0.192761214	3.94E-06
Mexico	1	0.001584908	1.26E-06	0.003168559	0
Mexico	2	0.002873561	4.13E-06	0.005742991	3.21E-07
Mexico	3	0.050510452	0.038166743	0.062854161	2.37E-05
Mexico	4	0.093257205	0.004454856	0.182059554	0.000207963
Mexico	5	0.160638271	0.013466809	0.307809733	0.000676791
Mexico	6	0.165803467	0.014367931	0.317239002	0.001172905
Moldova	1	0.214571371	0.024408757	0.404733986	0
Moldova	2	0.32441562	0.057765639	0.5910656	3.22E-06
Moldova	3	0.434491495	0.107752589	0.7612304	0.000248809
Moldova	4	0.655160652	0.270430509	1.039890795	0.000888145
Moldova	5	1	1	1	0.001260617
Moldova	6	1	1	1	0.002081737
Monaco	1	0.390343034	0.085561112	0.695124956	0
Monaco	2	0.169550173	0.015040762	0.324059584	3.02E-05
Monaco	3	0.274211969	0.040602034	0.507821904	0.001601934
Monaco	4	0.656392031	0.271627603	1.041156458	0.000362702
Monaco	5	1	1	1	3.02E-05
Monaco	6	1	1	1	0.000211576
Mongolia	1	0.007269499	2.65E-05	0.014512526	0
Mongolia	2	0.011595407	6.74E-05	0.023123391	0
Mongolia	3	0.047900488	0.001161306	0.094639671	5.58E-06
Mongolia	4	0.558810694	0.187636993	0.929984395	1.02E-05
Mongolia	5	1	1	1	4.31E-05
Mongolia	6	0.643742878	0.259510273	1.027975483	1.12E-05
Montenegro	1	0.228101843	0.027696731	0.428506955	0
Montenegro	2	0.354338843	0.069616799	0.639060887	0
Montenegro	3	0.56150608	0.18968308	0.933329081	0.000323057
Montenegro	4	1	1	1	0.000197691
Montenegro	5	0.782467003	0.417521007	1.147413	4.82E-06
Montenegro	6	0.416677513	0.098437764	0.734917262	0.000925774
Montserrat	1	0.657628047	0.27283305	1.042423044	0
Montserrat	2	0.793456709	0.432854167	1.15405925	0
Montserrat	3	1	1	1	0.001001803
Montserrat	4	1	1	1	0.001202164
Montserrat	5	1	1	1	0
Montserrat	6	1	1	1	0
Morocco	1	0.007588921	2.89E-05	0.015148992	0
Morocco	2	0.016944129	0.000144165	0.033744093	2.74E-07
Morocco	3	0.014708653	0.000108573	0.029308732	3.19E-05
Morocco	4	0.406222207	0.127393648	0.685050767	0.000116199
Morocco	5	1	1	1	7.86E-05
Morocco	6	0.527576357	0.164956872	0.890195842	0.000164675
Mozambique	1	0.075573549	0.002911775	0.148235324	0
Mozambique	2	0.299152754	0.04871218	0.549593327	0
Mozambique	3	0.224096695	0.026700284	0.421493106	4.28E-07
Mozambique	4	0.79165808	0.43030981	1.15300635	2.50E-06
Mozambique	5	1	1	1	1.05E-05
Mozambique	6	1	1	1	2.09E-05
Myanmar	1	0.003095522	4.79E-06	0.006186249	0
Myanmar	2	0.003833696	7.36E-06	0.007660037	0
Myanmar	3	0.007835865	3.08E-05	0.015640968	5.55E-07
Myanmar	4	0.137006234	0.009730926	0.264281542	2.46E-06
Myanmar	5	0.1069202	0.005877511	0.207962888	1.44E-06
Myanmar	6	0.428386636	0.104504421	0.752268852	1.44E-06
Namibia	1	0.05906283	0.001770753	0.116354906	0
Namibia	2	0.180402543	0.017081195	0.343723892	0
Namibia	3	0.052335308	0.001387895	0.10328272	5.21E-06
Namibia	4	0.655160652	0.270430509	1.039890795	1.60E-06
Namibia	5	1	1	1	5.61E-06
Namibia	6	0.773331186	0.405150154	1.141512218	0.000193223
Nepal	1	0.001259904	7.94E-07	0.002519015	3.50E-08
Nepal	2	0.000683707	2.34E-07	0.00136718	0
Nepal	3	0.001016573	5.17E-07	0.00203263	4.89E-07
Nepal	4	0.032614639	0.000536266	0.064693011	4.12E-06
Nepal	5	0.028401261	0.000406221	0.056396301	0.000116398
Nepal	6	0.017506412	0.000153914	0.03485891	0.000424731
Netherlands	1	0.001321154	8.73E-07	0.002641435	1.16E-07
Netherlands	2	0.001368904	9.37E-07	0.002736871	2.88E-05
Netherlands	3	0.124475519	0.107245781	0.141705256	0.001073245
Netherlands	4	0.123720637	0.007906003	0.23953527	0.00128919
Netherlands	5	0.093769375	0.004504544	0.183034206	0.000351113
Netherlands	6	0.103730025	0.005527217	0.201932834	0.000192684
New_Caledonia	1	0.001217277	7.41E-07	0.002433813	0
New_Caledonia	2	0.002290714	2.63E-06	0.004578803	0
New_Caledonia	3	0.003862552	7.47E-06	0.007717637	5.66E-05
New_Caledonia	4	0.141408936	0.010379149	0.272438723	7.07E-06
New_Caledonia	5	0.113517091	0.006637093	0.22039709	1.06E-05
New_Caledonia	6	0.203759494	0.021940192	0.385578797	0
New_Zealand	1	4.22E-05	8.91E-10	8.44E-05	0
New_Zealand	2	6.01E-05	1.80E-09	0.000120159	2.72E-06
New_Zealand	3	0.017847736	0.016592015	0.019103458	0.00018231
New_Zealand	4	0.014423578	0.001668598	0.027178558	5.33E-05
New_Zealand	5	0.004945388	1.22E-05	0.009878532	3.14E-06
New_Zealand	6	0.005331449	1.42E-05	0.010648667	6.90E-06
Nicaragua	1	0.434491495	0.107752589	0.7612304	0
Nicaragua	2	0.074879736	0.00285803	0.146901441	0
Nicaragua	3	0.075225779	0.002884772	0.147566787	9.17E-07
Nicaragua	4	0.3521948	0.068726072	0.635663528	3.51E-06
Nicaragua	5	1	1	1	0.000186693
Nicaragua	6	0.773331186	0.405150154	1.141512218	0.000217096
Niger	1	0.2793769	0.042215184	0.516538616	0
Niger	2	0.48990002	0.140007136	0.839792905	4.29E-08
Niger	3	0.657628047	0.27283305	1.042423044	1.12E-05
Niger	4	0.793456709	0.432854167	1.15405925	2.25E-05
Niger	5	1	1	1	7.85E-06
Niger	6	1	1	1	4.98E-06
Nigeria	1	0.008367628	3.51E-05	0.016700175	0
Nigeria	2	0.008521879	3.64E-05	0.017007369	1.99E-08
Nigeria	3	0.027296964	0.00037514	0.054218788	1.35E-06
Nigeria	4	0.79165808	0.43030981	1.15300635	1.58E-05
Nigeria	5	0.477478373	0.132329992	0.822626754	4.60E-05
Nigeria	6	0.46286568	0.123633978	0.802097383	8.36E-05
North_Macedonia	1	0.017562194	0.000154898	0.03496949	0
North_Macedonia	2	0.013333398	8.92E-05	0.026577608	5.30E-06
North_Macedonia	3	0.073205962	0.002730478	0.143681447	0.00027875
North_Macedonia	4	0.226327945	0.027252986	0.425402903	0.000477582
North_Macedonia	5	0.793456709	0.432854167	1.15405925	0.000684116
North_Macedonia	6	0.532107042	0.16813145	0.896082634	0.002034536
Northern_Mariana_Islands	1	1	1	1	0
Northern_Mariana_Islands	2	1	1	1	0
Northern_Mariana_Islands	3	1	1	1	0.000157307
Northern_Mariana_Islands	4	1	1	1	0.00012235
Northern_Mariana_Islands	5	1	1	1	0.000157307
Northern_Mariana_Islands	6	1	1	1	0.00012235
Norway	1	0.002465477	3.04E-06	0.004927914	0
Norway	2	0.002483727	3.09E-06	0.004964368	6.08E-05
Norway	3	0.016568029	0.009009155	0.024126904	0.000990013
Norway	4	0.487847002	0.138719951	0.836974053	0.000438984
Norway	5	0.345666571	0.066053844	0.625279298	0.000106978
Norway	6	0.391456754	0.086084543	0.696828965	7.79E-05
Oman	1	0.011836456	7.03E-05	0.023602653	0
Oman	2	0.014084765	9.95E-05	0.028069988	4.02E-06
Oman	3	0.048054479	0.001168831	0.094940127	8.66E-05
Oman	4	0.793456709	0.432854167	1.15405925	0.000539699
Oman	5	0.650060918	0.265513162	1.034608673	0.002690457
Oman	6	0.422450955	0.101402391	0.743499518	0.006410262
Pakistan	1	0.000806927	3.26E-07	0.001613529	0
Pakistan	2	0.000894798	4.00E-07	0.001789196	2.96E-07
Pakistan	3	0.01234472	0.008124138	0.016565303	1.78E-05
Pakistan	4	0.032361364	0.008507395	0.056215332	0.00010111
Pakistan	5	0.070262111	0.039670761	0.10085346	0.000355348
Pakistan	6	0.026764599	0.010268057	0.043261141	0.000605471
Palestine	1	1	1	1	0
Palestine	2	1	1	1	2.41E-06
Palestine	3	1	1	1	3.79E-05
Palestine	4	1	1	1	6.77E-05
Palestine	5	1	1	1	3.11E-05
Palestine	6	1	1	1	0.000867624
Panama	1	0.050415624	0.001287302	0.099543946	0
Panama	2	0.079146888	0.00319667	0.155097106	7.30E-06
Panama	3	0.56150608	0.18968308	0.933329081	0.00052491
Panama	4	0.79165808	0.43030981	1.15300635	0.001305329
Panama	5	0.337734953	0.062887367	0.612582539	0.002041946
Panama	6	1	1	1	0.005495191
Papua_New_Guinea	1	0.002596066	3.37E-06	0.00518876	0
Papua_New_Guinea	2	0.002209579	2.44E-06	0.004416716	0
Papua_New_Guinea	3	0.003958288	7.84E-06	0.007908734	1.14E-07
Papua_New_Guinea	4	0.077876164	0.003093802	0.152658525	7.98E-07
Papua_New_Guinea	5	0.102569579	0.005402541	0.199736618	0
Papua_New_Guinea	6	0.07069484	0.002544678	0.138845001	5.70E-07
Paraguay	1	0.194357874	0.01990697	0.368808778	0
Paraguay	2	0.215317012	0.024584177	0.406049846	4.26E-07
Paraguay	3	0.073781008	0.002773965	0.14478805	1.63E-05
Paraguay	4	1	1	1	5.42E-05
Paraguay	5	1	1	1	8.63E-05
Paraguay	6	0.783904012	0.419497407	1.148310616	0.000210657
Peru	1	0.004065277	8.27E-06	0.008122283	0
Peru	2	0.006917519	2.40E-05	0.013811071	1.14E-06
Peru	3	0.152884745	0.121119758	0.184649731	0.000133342
Peru	4	0.043207122	0.013625769	0.072788474	0.001610343
Peru	5	0.782467003	0.417521007	1.147413	0.004183976
Peru	6	0.115586901	0.006885234	0.224288567	0.003530587
Philippines	1	0.000204053	2.08E-08	0.000408085	1.85E-08
Philippines	2	0.000425915	8.11E-05	0.000770769	4.72E-07
Philippines	3	0.039166243	0.035042345	0.043290142	3.30E-05
Philippines	4	0.009010954	0.001020585	0.017001323	5.93E-05
Philippines	5	0.015566864	0.000121639	0.031012089	0.000107486
Philippines	6	0.015863656	0.000126331	0.031600981	0.000230806
Poland	1	0.002473838	3.06E-06	0.004944614	0
Poland	2	0.004400286	0.000844559	0.007956013	2.00E-06
Poland	3	0.007599129	2.89E-05	0.01516933	0.00012027
Poland	4	0.546912771	0.218990742	0.874834801	0.000271721
Poland	5	0.485688278	0.137374356	0.834002199	0.000296054
Poland	6	0.201114043	0.021357466	0.38087062	0.000267665
Portugal	1	0.003235308	5.24E-06	0.006465378	0
Portugal	2	0.006213561	1.93E-05	0.012407788	1.46E-05
Portugal	3	0.05742684	0.038246296	0.076607384	0.001162347
Portugal	4	0.192314624	0.019478937	0.365150311	0.001403964
Portugal	5	0.550561798	0.18146433	0.919659266	0.000782261
Portugal	6	0.238659096	0.030417457	0.446900734	0.000971331
Puerto_Rico	1	0.114263279	0.006726009	0.221800549	0
Puerto_Rico	2	0.06968813	0.002472064	0.136904197	1.02E-06
Puerto_Rico	3	1	1	1	0.0001817
Puerto_Rico	4	1	1	1	0.000497374
Puerto_Rico	5	1	1	1	0.000929978
Puerto_Rico	6	1	1	1	0.00132065
Qatar	1	0.013333768	8.92E-05	0.026578344	0
Qatar	2	0.011137991	6.22E-05	0.022213781	2.97E-05
Qatar	3	0.122390249	0.06964156	0.175138939	0.000707256
Qatar	4	0.173195109	0.032914139	0.313476079	0.006160156
Qatar	5	0.110461907	0.006279398	0.214644415	0.016859041
Qatar	6	0.069397326	0.002451287	0.136343364	0.011633183
Romania	1	0.023257672	0.000272051	0.046243294	0
Romania	2	0.024398454	0.00029948	0.048497427	3.76E-06
Romania	3	0.128483324	0.008537643	0.248429005	0.000221124
Romania	4	1	1	1	0.000501224
Romania	5	1	1	1	0.000325119
Romania	6	0.417220557	0.098714416	0.735726698	0.000492571
Russia	1	0.002143095	2.30E-06	0.004283893	1.37E-08
Russia	2	0.003450092	5.96E-06	0.006894227	4.73E-07
Russia	3	0.025891993	0.014135354	0.037648632	7.21E-05
Russia	4	0.351839979	0.068579291	0.635100668	0.001097604
Russia	5	0.248649315	0.056663019	0.44063561	0.001994005
Russia	6	0.28482458	0.043954001	0.525695158	0.001565541
Rwanda	1	0.48990002	0.140007136	0.839792905	0
Rwanda	2	0.657628047	0.27283305	1.042423044	2.38E-07
Rwanda	3	0.657628047	0.27283305	1.042423044	7.68E-06
Rwanda	4	1	1	1	1.30E-05
Rwanda	5	1	1	1	1.43E-05
Rwanda	6	1	1	1	5.88E-05
Saint_Kitts_and_Nevis	1	1	1	1	0
Saint_Kitts_and_Nevis	2	1	1	1	0
Saint_Kitts_and_Nevis	3	1	1	1	0.000170345
Saint_Kitts_and_Nevis	4	1	1	1	0.000113563
Saint_Kitts_and_Nevis	5	1	1	1	0
Saint_Kitts_and_Nevis	6	0.773331186	0.405150154	1.141512218	1.89E-05
Saint_Lucia	1	0.085687647	0.003753392	0.167621902	0
Saint_Lucia	2	0.793456709	0.432854167	1.15405925	0
Saint_Lucia	3	0.793456709	0.432854167	1.15405925	7.11E-05
Saint_Lucia	4	1	1	1	2.74E-05
Saint_Lucia	5	1	1	1	5.47E-06
Saint_Lucia	6	1	1	1	1.64E-05
Saint_Vincent_and_the_Grenadines	1	0.657628047	0.27283305	1.042423044	0
Saint_Vincent_and_the_Grenadines	2	0.793456709	0.432854167	1.15405925	0
Saint_Vincent_and_the_Grenadines	3	1	1	1	8.14E-05
Saint_Vincent_and_the_Grenadines	4	1	1	1	7.23E-05
Saint_Vincent_and_the_Grenadines	5	1	1	1	9.95E-05
Saint_Vincent_and_the_Grenadines	6	1	1	1	2.71E-05
San_Marino	1	1	1	1	0
San_Marino	2	1	1	1	0.000783676
San_Marino	3	1	1	1	0.007923838
San_Marino	4	1	1	1	0.00902679
San_Marino	5	1	1	1	0.002496154
San_Marino	6	1	1	1	0.000319276
Sao_Tome_and_Principe	1	1	1	1	0
Sao_Tome_and_Principe	2	1	1	1	0
Sao_Tome_and_Principe	3	1	1	1	1.40E-05
Sao_Tome_and_Principe	4	1	1	1	0.000618467
Sao_Tome_and_Principe	5	1	1	1	0.001892601
Sao_Tome_and_Principe	6	1	1	1	0.000832372
Saudi_Arabia	1	0.002836281	4.03E-06	0.005668537	0
Saudi_Arabia	2	0.002797513	3.92E-06	0.005591111	1.46E-06
Saudi_Arabia	3	0.036310947	0.019911841	0.052710053	9.43E-05
Saudi_Arabia	4	0.093413675	0.004470006	0.182357343	0.000884718
Saudi_Arabia	5	0.161412079	0.041544842	0.281279317	0.002019666
Saudi_Arabia	6	0.060629782	0.001866722	0.119392842	0.00321394
Senegal	1	0.657628047	0.27283305	1.042423044	0
Senegal	2	0.310970082	0.052840577	0.569099586	6.75E-07
Senegal	3	1	1	1	1.37E-05
Senegal	4	0.431805409	0.106316177	0.757294641	7.68E-05
Senegal	5	1	1	1	0.000172799
Senegal	6	0.536941269	0.171561225	0.902321312	0.000197038
Serbia	1	0.007834315	3.07E-05	0.01563788	1.44E-07
Serbia	2	0.009535166	4.56E-05	0.019024763	3.45E-06
Serbia	3	0.01376441	9.51E-05	0.027433762	0.000342056
Serbia	4	0.276004771	0.041158082	0.510851459	0.001049002
Serbia	5	0.782467003	0.417521007	1.147413	0.000299838
Serbia	6	0.160229567	0.013396811	0.307062322	0.000683969
Seychelles	1	0.041449883	0.000868138	0.082031628	0
Seychelles	2	0.793456709	0.432854167	1.15405925	1.02E-05
Seychelles	3	1	1	1	9.21E-05
Seychelles	4	1	1	1	1.02E-05
Seychelles	5	1	1	1	0
Seychelles	6	1	1	1	0.000409245
Sierra_Leone	1	0.242500757	0.0314416	0.453559915	0
Sierra_Leone	2	0.038124122	0.000733786	0.075514457	0
Sierra_Leone	3	0.081618778	0.0034017	0.159835856	1.28E-06
Sierra_Leone	4	0.22691617	0.027399706	0.426432635	3.08E-05
Sierra_Leone	5	1	1	1	9.41E-05
Sierra_Leone	6	1	1	1	7.50E-05
Singapore	1	0.000193343	1.87E-08	0.000386667	5.51E-06
Singapore	2	0.000414546	7.89E-05	0.000750197	2.10E-05
Singapore	3	0.015013197	0.01192956	0.018096833	0.000316487
Singapore	4	0.031326857	0.00049459	0.062159125	0.00320174
Singapore	5	0.020444961	0.000210078	0.040679845	0.002922984
Singapore	6	0.01602666	0.000128946	0.031924374	0.001301612
Sint_Maarten	1	1	1	1	0
Sint_Maarten	2	1	1	1	2.36E-05
Sint_Maarten	3	1	1	1	0.000731322
Sint_Maarten	4	1	1	1	0.001038005
Sint_Maarten	5	1	1	1	2.36E-05
Sint_Maarten	6	1	1	1	4.72E-05
Slovakia	1	0.00790346	3.13E-05	0.015775626	0
Slovakia	2	0.012522386	7.87E-05	0.02496612	3.85E-06
Slovakia	3	0.015713055	0.000123939	0.031302171	0.00010568
Slovakia	4	0.655160652	0.270430509	1.039890795	0.0001543
Slovakia	5	0.550561798	0.18146433	0.919659266	1.69E-05
Slovakia	6	1	1	1	4.61E-05
Slovenia	1	0.020619331	0.000213686	0.041024977	0
Slovenia	2	0.0222484	0.000248888	0.044247911	2.40E-05
Slovenia	3	0.063447602	0.002045781	0.124849422	0.000470948
Slovenia	4	0.559706277	0.188315235	0.931097319	0.000201354
Slovenia	5	1	1	1	1.63E-05
Slovenia	6	0.551351972	0.182049841	0.920654103	0.000114854
Somalia	1	0.657628047	0.27283305	1.042423044	0
Somalia	2	0.081211578	0.003367477	0.159055679	6.48E-08
Somalia	3	1	1	1	1.68E-06
Somalia	4	0.793456709	0.432854167	1.15405925	5.47E-05
Somalia	5	0.782467003	0.417521007	1.147413	9.15E-05
Somalia	6	1	1	1	4.64E-05
South_Africa	1	0.000674459	2.27E-07	0.00134869	0
South_Africa	2	0.001537524	0.000293316	0.002781732	5.12E-07
South_Africa	3	0.024489541	0.019483765	0.029495317	3.16E-05
South_Africa	4	0.043399223	0.005589026	0.08120942	0.000117866
South_Africa	5	0.21812896	0.02525176	0.411006161	0.000679016
South_Africa	6	0.053053739	0.001426528	0.104680949	0.002843134
South_Korea	1	0.000187473	1.76E-08	0.000374928	1.76E-06
South_Korea	2	0.000403634	7.68E-05	0.000730451	0.000118555
South_Korea	3	0.009207245	0.004990909	0.013423581	8.00E-05
South_Korea	4	0.175090927	0.016065459	0.334116396	1.18E-05
South_Korea	5	0.057106671	0.001654555	0.112558787	1.82E-05
South_Korea	6	0.031456655	0.000498714	0.062414597	2.74E-05
South_Sudan	1	0.085687647	0.003753392	0.167621902	0
South_Sudan	2	0.072434365	0.002672677	0.142196053	0
South_Sudan	3	0.56150608	0.18968308	0.933329081	9.04E-08
South_Sudan	4	1	1	1	9.58E-06
South_Sudan	5	1	1	1	0.000109382
South_Sudan	6	1	1	1	6.99E-05
Spain	1	0.000872456	3.81E-07	0.001744531	3.20E-07
Spain	2	0.001693588	1.43E-06	0.003385741	9.91E-05
Spain	3	0.124002832	0.107493545	0.140512119	0.003024156
Spain	4	0.161002408	0.029639018	0.292365797	0.001636702
Spain	5	0.111562208	0.006407042	0.216717374	0.000410955
Spain	6	0.060312805	0.001847101	0.118778509	0.000246948
Sri_Lanka	1	0.000710995	2.53E-07	0.001421738	4.69E-08
Sri_Lanka	2	0.001052839	5.54E-07	0.002105124	4.22E-07
Sri_Lanka	3	0.009069285	0.004915837	0.013222734	8.21E-06
Sri_Lanka	4	0.089075209	0.00405971	0.174090709	2.92E-05
Sri_Lanka	5	0.060187129	0.001839351	0.118534907	4.55E-05
Sri_Lanka	6	0.150110375	0.026841455	0.273379296	2.00E-05
Sudan	1	0.032765688	0.000541266	0.06499011	0
Sudan	2	0.013332565	8.92E-05	0.026575953	0
Sudan	3	0.253812204	0.034563734	0.473060675	4.91E-07
Sudan	4	0.488529427	0.139147002	0.837911852	2.39E-05
Sudan	5	0.477478373	0.132329992	0.822626754	0.000114871
Sudan	6	0.334558722	0.091456548	0.577660896	9.08E-05
Suriname	1	1	1	1	0
Suriname	2	1	1	1	0
Suriname	3	0.081618778	0.0034017	0.159835856	1.72E-05
Suriname	4	1	1	1	0
Suriname	5	1	1	1	0.00017545
Suriname	6	1	1	1	0.000930572
Sweden	1	0.001300871	8.46E-07	0.002600895	3.91E-07
Sweden	2	0.002687282	0.00051391	0.004860654	2.94E-05
Sweden	3	0.021695276	0.01182302	0.031567532	0.000714357
Sweden	4	0.12363304	0.007894621	0.239371459	0.001636236
Sweden	5	0.154643823	0.012459262	0.296828385	0.001888822
Sweden	6	0.181364958	0.01726875	0.345461166	0.002598584
Switzerland	1	0.000969997	4.71E-07	0.001939523	2.34E-07
Switzerland	2	0.001484406	1.10E-06	0.002967709	8.52E-05
Switzerland	3	0.171622784	0.152145971	0.191099598	0.002387142
Switzerland	4	0.242940742	0.084545357	0.401336127	0.001035868
Switzerland	5	0.115454895	0.006869268	0.224040522	0.000106852
Switzerland	6	0.117427693	0.007109872	0.227745514	0.000163731
Syria	1	0.040711476	0.000837323	0.080585629	0
Syria	2	0.045300498	0.001037959	0.089563037	0
Syria	3	0.201917417	0.021533548	0.382301285	1.23E-06
Syria	4	1	1	1	1.46E-06
Syria	5	0.782467003	0.417521007	1.147413	5.27E-06
Syria	6	0.482152719	0.135187876	0.829117561	1.27E-05
Taiwan	1	0.000393036	7.72E-08	0.000785995	6.31E-07
Taiwan	2	0.00061142	1.87E-07	0.001222653	1.60E-06
Taiwan	3	0.002877983	4.14E-06	0.005751822	1.32E-05
Taiwan	4	0.091118248	0.004250402	0.177986094	2.82E-06
Taiwan	5	0.118135467	0.007197235	0.229073699	4.21E-07
Taiwan	6	0.03107623	0.000486677	0.061665782	2.94E-07
Tajikistan	1	0.793456709	0.432854167	1.15405925	0
Tajikistan	2	1	1	1	0
Tajikistan	3	1	1	1	2.15E-07
Tajikistan	4	1	1	1	4.60E-05
Tajikistan	5	1	1	1	0.00042549
Tajikistan	6	0.773331186	0.405150154	1.141512218	0.000200085
Thailand	1	0.000200016	2.00E-08	0.000400012	3.88E-07
Thailand	2	0.000304106	4.62E-08	0.000608165	1.03E-06
Thailand	3	0.014452013	0.012132109	0.016771918	3.01E-05
Thailand	4	0.020941244	0.000220428	0.04166206	1.13E-05
Thailand	5	0.028077028	0.000396966	0.055757089	1.82E-06
Thailand	6	0.026872303	0.000363519	0.053381088	1.25E-06
Timor_Leste	1	0.02490299	0.000312034	0.049493946	0
Timor_Leste	2	0.028040753	0.000395937	0.055685569	0
Timor_Leste	3	0.018071858	0.000164041	0.035979676	2.32E-06
Timor_Leste	4	0.213474405	0.0241519	0.40279691	1.62E-05
Timor_Leste	5	0.473476632	0.12991285	0.817040414	0
Timor_Leste	6	0.298966505	0.048648598	0.549284412	0
Togo	1	1	1	1	0
Togo	2	1	1	1	0
Togo	3	1	1	1	7.30E-06
Togo	4	1	1	1	1.13E-05
Togo	5	1	1	1	4.07E-05
Togo	6	1	1	1	2.66E-05
Trinidad_and_Tobago	1	0.657628047	0.27283305	1.042423044	0
Trinidad_and_Tobago	2	0.282645163	0.043253747	0.522036579	2.87E-06
Trinidad_and_Tobago	3	0.299152754	0.04871218	0.549593327	7.17E-05
Trinidad_and_Tobago	4	1	1	1	8.60E-06
Trinidad_and_Tobago	5	0.793456709	0.432854167	1.15405925	1.43E-06
Trinidad_and_Tobago	6	0.657628047	0.27283305	1.042423044	1.08E-05
Tunisia	1	0.793456709	0.432854167	1.15405925	0
Tunisia	2	0.06464554	0.00212443	0.12716665	1.11E-06
Tunisia	3	0.238200352	0.030296382	0.446104322	4.62E-05
Tunisia	4	1	1	1	3.92E-05
Tunisia	5	0.782467003	0.417521007	1.147413	6.76E-06
Tunisia	6	0.643742878	0.259510273	1.027975483	1.07E-05
Turkey	1	0.00254234	3.23E-06	0.005081447	1.22E-08
Turkey	2	0.003090439	4.78E-06	0.006176099	2.78E-06
Turkey	3	0.097959901	0.080078753	0.115841049	0.0004182
Turkey	4	0.166403167	0.031070939	0.301735396	0.001185005
Turkey	5	0.085303114	0.01263145	0.157974777	0.00046821
Turkey	6	0.048861269	0.001208661	0.096513877	0.000449869
Turks_and_Caicos_islands	1	1	1	1	0
Turks_and_Caicos_islands	2	1	1	1	0
Turks_and_Caicos_islands	3	1	1	1	0.000157093
Turks_and_Caicos_islands	4	1	1	1	0.000157093
Turks_and_Caicos_islands	5	1	1	1	0
Turks_and_Caicos_islands	6	1	1	1	0.001125831
Uganda	1	0.013385105	8.99E-05	0.026680327	0
Uganda	2	0.030972003	0.000483405	0.061460601	4.52E-08
Uganda	3	0.026263831	0.000347189	0.052180472	1.04E-06
Uganda	4	1	1	1	1.42E-06
Uganda	5	0.476235341	0.131576267	0.820894414	1.32E-05
Uganda	6	0.773331186	0.405150154	1.141512218	8.52E-06
Ukraine	1	0.008687087	3.78E-05	0.017336358	0
Ukraine	2	0.01867605	0.000175219	0.037176881	2.05E-07
Ukraine	3	0.029590466	0.000441085	0.058739847	4.06E-05
Ukraine	4	1	1	1	0.000264197
Ukraine	5	0.310166645	0.052553994	0.567779296	0.000306703
Ukraine	6	0.471211638	0.128556734	0.813866542	0.000509551
United_Arab_Emirates	1	0.000924128	4.27E-07	0.001847829	6.14E-07
United_Arab_Emirates	2	0.001502372	1.13E-06	0.003003614	4.40E-06
United_Arab_Emirates	3	0.056717729	0.047342296	0.066093162	0.000238268
United_Arab_Emirates	4	0.070782111	0.002551024	0.139013199	0.001425716
United_Arab_Emirates	5	0.06672155	0.002264304	0.131178796	0.00223642
United_Arab_Emirates	6	0.020613689	0.000213568	0.041013809	0.001405963
United_Kingdom	1	7.07E-05	2.50E-09	0.000141332	1.65E-07
United_Kingdom	2	0.000865239	0.00055599	0.001174487	1.75E-05
United_Kingdom	3	0.173562203	0.168780031	0.178344375	0.00093644
United_Kingdom	4	0.045851597	0.030044575	0.061658619	0.001979546
United_Kingdom	5	0.014952371	0.005170334	0.024734408	0.001012332
United_Kingdom	6	0.00469083	1.10E-05	0.009370644	0.000375995
United_Republic_of_Tanzania	1	0.019134371	0.000183946	0.038084796	0
United_Republic_of_Tanzania	2	0.012873235	8.31E-05	0.025663342	0
United_Republic_of_Tanzania	3	0.061893806	0.001946014	0.121841598	7.41E-07
United_Republic_of_Tanzania	4	0.487166481	0.138294894	0.836038068	7.74E-06
United_Republic_of_Tanzania	5	0.687180652	0.344823547	1.029537756	2.93E-07
United_Republic_of_Tanzania	6	0.380597606	0.081059216	0.680135997	0
United_States_of_America	1	4.86E-05	1.18E-09	9.73E-05	6.69E-08
United_States_of_America	2	0.000277541	0.000141293	0.000413789	1.18E-05
United_States_of_America	3	0.104857392	0.10160803	0.108106753	0.001148527
United_States_of_America	4	0.044707863	0.025480499	0.063935227	0.002594798
United_States_of_America	5	0.009576463	0.001847775	0.01730515	0.002113884
United_States_of_America	6	0.004563155	1.04E-05	0.009115888	0.003211661
United_States_Virgin_Islands	1	1	1	1	0
United_States_Virgin_Islands	2	1	1	1	0
United_States_Virgin_Islands	3	1	1	1	0.000411172
United_States_Virgin_Islands	4	1	1	1	0.000229492
United_States_Virgin_Islands	5	1	1	1	4.78E-05
United_States_Virgin_Islands	6	1	1	1	0.000640664
Uruguay	1	0.040438916	0.000826091	0.080051742	0
Uruguay	2	0.010677678	5.72E-05	0.021298196	1.16E-06
Uruguay	3	0.007077851	2.51E-05	0.01413061	0.000117282
Uruguay	4	0.09097583	0.004236964	0.177714697	7.60E-05
Uruguay	5	0.545248098	0.177558434	0.912937762	4.68E-05
Uruguay	6	0.532107042	0.16813145	0.896082634	3.78E-05
Uzbekistan	1	0.044756887	0.001013055	0.08850072	0
Uzbekistan	2	0.101517906	0.005290813	0.197744999	1.21E-07
Uzbekistan	3	0.148659526	0.011494186	0.285824865	1.58E-05
Uzbekistan	4	1	1	1	5.38E-05
Uzbekistan	5	0.782467003	0.417521007	1.147413	6.22E-05
Uzbekistan	6	0.422450955	0.101402391	0.743499518	0.000201506
Venezuela	1	0.074278886	0.0028119	0.145745872	0
Venezuela	2	0.062165232	0.001963259	0.122367206	4.56E-07
Venezuela	3	0.294069016	0.046993114	0.541144919	5.23E-06
Venezuela	4	1	1	1	8.56E-06
Venezuela	5	1	1	1	6.71E-05
Venezuela	6	1	1	1	0.000189509
Vietnam	1	0.000209864	2.20E-08	0.000419707	1.35E-07
Vietnam	2	0.000229178	2.63E-08	0.000458329	1.87E-07
Vietnam	3	0.006221345	0.004443835	0.007998855	2.22E-06
Vietnam	4	0.051627053	0.001350336	0.101903771	3.52E-07
Vietnam	5	0.119368851	0.007350794	0.231386909	5.18E-07
Vietnam	6	0.090170784	0.00416141	0.176180157	3.73E-07
Western_Sahara	1	1	1	1	0
Western_Sahara	2	1	1	1	0
Western_Sahara	3	1	1	1	0
Western_Sahara	4	1	1	1	1.20E-05
Western_Sahara	5	1	1	1	2.92E-05
Western_Sahara	6	1	1	1	0.000837829
Yemen	1	0.366124697	0.074629811	0.657619584	0
Yemen	2	0.48990002	0.140007136	0.839792905	0
Yemen	3	0.32441562	0.057765639	0.5910656	0
Yemen	4	1	1	1	1.65E-06
Yemen	5	1	1	1	1.56E-05
Yemen	6	1	1	1	2.77E-05
Zambia	1	0.050037382	0.001267934	0.09880683	0
Zambia	2	0.143121125	0.010637117	0.275605134	0
Zambia	3	0.075225779	0.002884772	0.147566787	2.46E-06
Zambia	4	0.655160652	0.270430509	1.039890795	1.13E-05
Zambia	5	0.793456709	0.432854167	1.15405925	5.16E-05
Zambia	6	1	1	1	3.86E-05
Zimbabwe	1	0.006810145	2.32E-05	0.013597061	0
Zimbabwe	2	0.022428955	0.000252955	0.044604954	0
Zimbabwe	3	0.01995257	0.000200055	0.039705085	8.19E-07
Zimbabwe	4	0.79165808	0.43030981	1.15300635	1.57E-06
Zimbabwe	5	0.477478373	0.132329992	0.822626754	1.56E-05
Zimbabwe	6	0.773331186	0.405150154	1.141512218	3.89E-05
The estimated incidence rates and their 95\% confidence intervals are shown and compared to those reported by the ECDC.
